# Supplementary material for: In Vitro Induction of Interspecific Hybrid and Polyploidy Derived from Oryza officinalis Wall
Source: Plants (Basel). 2023 Aug 20;12(16):3001. doi: 10.3390/plants12163001 (PMC10459038; doi:10.3390/plants12163001)
Supplement: Supplementary file 1 [file plants-12-03001-s001.zip]

Archive with 2 entries (2 files):
- plants-2520152-supplementary-Figures.pdf
- plants-2520152-supplementary-Tables.pdf
